# Supplementary material for: Mandatory Biological/Targeted Synthetic Disease-Modifying Antirheumatic Drugs Dose Reduction on Risk of Serious Infections in Patients with Rheumatoid Arthritis: A Nationwide Nested Case–Control Study
Source: Biomedicines. 2025 Nov 26;13(12):2891. doi: 10.3390/biomedicines13122891 (PMC12730782; doi:10.3390/biomedicines13122891)
Supplement: Supplementary file 1 [file biomedicines-13-02891-s001.zip]

Archive with 1 entries (1 files):
- biomedicines-3925946-supplementary.pdf
